# Supplementary material for: Short- and Medium-Chain Chlorinated Paraffins in the Sediment of the East China Sea and Yellow Sea: Distribution, Composition, and Ecological Risks
Source: Toxics. 2023 Jun 26;11(7):558. doi: 10.3390/toxics11070558 (PMC10383561; doi:10.3390/toxics11070558)
Supplement: Supplementary file 1 [file toxics-11-00558-s001.zip]

Archive with 1 entries (1 files):
- toxics-2450314-supplementary.pdf
